# Supplementary material for: Metabolomics and Lipidomics Reveal the Metabolic Disorders Induced by Single and Combined Exposure of Fusarium Mycotoxins in IEC-6 Cells
Source: Foods. 2025 Jan 13;14(2):230. doi: 10.3390/foods14020230 (PMC11765315; doi:10.3390/foods14020230)
Supplement: Supplementary file 1 [file foods-14-00230-s001.zip]

Archive with 3 entries (3 files):
- Supplementary Materials/Supplementary Materials S2.xlsx
- Supplementary Materials/Supplementary Materials S3.xlsx
- Supplementary Materials/Supplementary Materials.pdf
