# Supplementary material for: Metabolomics and Lipidomics Reveal the Metabolic Disorders Induced by Single and Combined Exposure of Fusarium Mycotoxins in IEC-6 Cells
Source: Foods. 2025 Jan 13;14(2):230. doi: 10.3390/foods14020230 (PMC11765315; doi:10.3390/foods14020230)
Supplement: Supplementary file 1 [file foods-14-00230-s001.zip › Supplementary Materials/Supplementary Materials S2.xlsx]

## Sheet: Sheet1
Number	ID	Name	Charge	m/z	Rention Time	Ion Formula	Adduct	CON Average Raw Abundance	DON Average Raw Abundance	FB1 Average Raw Abundance	ZEN Average Raw Abundance	DF Average Raw Abundance	DZ Average Raw Abundance
1	HMDB36491	Di-2-propenyl sulfide	1	115.057	1.91642	C6H10S	M+H	4.76286	9.86216	8.96326	15.8021	9.0911	23.6238
2	HMDB40069	4-Ethyl-2,5-dimethylthiazole	1	159.096	1.92188	C6H10S	M+H	1.9304	4.97024	5.2513	10.1405	6.45101	17.7263
3	HMDB29616	Diazenedicarboxamide	1	134.067	1.96023	C2H4N4O2	M+NH4	19.3973	0.225873	1.56527	2.25025	1.34033	3.71013
4	HMDB30729	Gravelliferone	1	321.145	2.37138	C19H22O3	M+Na	529.046	12.5211	195.498	13.9585	26.2193	202.163
5	HMDB35264	Avenestergenin A1	1	638.41	2.66728	C38H55NO7	M+H	8.70511	21.8528	20.3567	38.5327	16.6818	82.6493
6	HMDB31962	Tsugaric acid B	1	546.416	3.4676	C33H52O5	M+NH4	190.305	45.8719	33.6392	39.6045	23.1004	65.0098
7	HMDB60274	Sedoheptulose 1,7-bisphosphate	1	371.016	3.65943	C7H16O13P2	M+H	27.2794	0.214308	0	5.96888	6.58622	0.472599
8	HMDB34551	Medicagenic acid	1	520.363	2.13015	C30H46O6	M+NH4	210.469	125.947	100.233	113.097	111.151	104.123
9	HMDB37985	Cyananin	1	402.985	3.8733	C16H10Cl2N2O5	M+Na	133.462	13.4006	16.4804	35.2968	40.7722	16.186
10	HMDB03752	LysoPC(10:0/0:0)	1	435.234	3.98285	C18H39NO7P+	M+Na	0.0705921	30.0666	5.20127	8.13581	3.21082	4.4168
11	HMDB59587		1	436.964	4.02667	C8HF15O2	M+Na	22.8646	0.198591	0.633213	5.42907	1.09503	0.279688
12	HMDB06227	1-a,24R,25-Trihydroxyvitamin D2	1	445.336	4.03775	C28H44O4	M+H	349.27	136.657	150.714	161.209	145.326	167.614
13	HMDB35510	Tsugaric acid C	1	537.357	4.0487	C32H50O5	M+Na	34.0455	6.18325	14.4188	15.3082	7.1431	23.2923
14	HMDB07563	DG(20:5(5Z,8Z,11Z,14Z,17Z)/16:1(9Z)/0:0)	1	635.47	4.28435	C39H64O5	M+Na	46.9118	10.1613	4.62183	3.30793	2.92215	7.78322
15	HMDB07899	PC(14:1(9Z)/14:0)	1	693.516	4.49262	C36H70NO8P	M+NH4	375.691	296.269	284.946	296.726	275.737	277.034
16	HMDB36283	Campesteryl p-coumarate	1	547.41	4.30078	C37H54O3	M+H	52.0997	11.9358	7.67553	15.7159	9.53179	25.2508
17	HMDB15655	Methyltestosterone	1	605.457	4.54752	C20H30O2	2M+H	683.004	622.564	652.97	628.479	602.217	652.02
18	HMDB35273	1-Acetoxy-2-hydroxy-5,12,15-heneicosatrien-4-one	1	396.312	4.45975	C23H38O4	M+NH4	12.1234	3.99226	3.24492	5.4391	5.90897	6.5338
19	HMDB34293	Asperagenin	1	466.349	4.64063	C27H44O5	M+NH4	8.06651	25.5833	128.856	38.8817	93.4141	66.9597
20	HMDB02379	Mesoporphyrin IX	1	567.294	4.69542	C34H38N4O4	M+H	4.77066	0.207369	0.473359	0	0	2.11273
21	HMDB14554	Mupirocin	1	523.291	4.7065	C26H44O9	M+Na	39.5417	5.87811	8.85023	13.8158	5.6049	30.5186
22	HMDB04985	N6-beta-Aspartyllysine	1	284.119	2.54132	C10H19N3O5	M+Na	763.704	231.981	368.069	472.195	489.889	534.565
23	HMDB35302	Ganolucidic acid A	1	518.345	3.96093	C30H44O6	M+NH4	546.906	811.491	1263.72	1158.89	920.203	1501.16
24	HMDB03039	Isoacitretin	1	653.385	5.18877	C21H26O3	2M+H	27.101	0	0.581905	3.08765	1.30932	6.84984
25	HMDB36456	10-Hydroxy-3-methoxy-1,3,5,7-cadinatetraen-9-one	1	261.149	3.73077	C16H20O3	M+H	1.33464	33.4477	2.30801	1.62922	0.786592	4.33458
26	HMDB03116	Stanozolol	1	657.506	5.9891	C21H32N2O	2M+H	79.5013	22.4259	24.0421	31.2585	11.7808	14.6531
27	HMDB30271	Dehydrocarpaine I	1	953.731	7.8035	C28H48N2O4	2M+H	339.437	68.5849	110.085	117.809	97.9121	80.2305
28	HMDB08550	PC(22:0/22:5(7Z,10Z,13Z,16Z,19Z))	1	909.701	7.83637	C52H94NO8P	M+NH4	285.54	65.4112	67.0815	80.4142	90.7913	67.9533
29	HMDB35582	1-Phenyl-1,3-heptadecanedione	1	689.555	8.00082	C23H36O2	2M+H	700.251	243.394	272.745	303.592	236.316	324.634
30	HMDB15500	Allylestrenol	1	601.498	8.06667	C21H32O	2M+H	592.625	245.052	231.261	276.97	241.285	292.753
31	HMDB32126	zeta-Carotene epoxide	1	557.469	8.07762	C40H60O	M+H	559.385	211.471	201.446	255.745	205.218	265.254
32	HMDB36960	Urs-13(18)-en-3beta-yl acetate	1	469.408	8.09405	C32H52O2	M+H	388.687	134.07	133.388	152.467	135.11	151.69
33	HMDB33068	(±)-threo-1-(p-Hydroxyphenyl)propylene glycol 4'-glucoside	1	375.128	2.39882	C15H22O8	M-H	0.302358	1.93697	4.97183	13.9826	5.94409	39.0426
34	HMDB11551	MG(0:0/22:0/0:0)	1	459.367	6.8441	C25H50O4	M+FA-H	954.748	445.634	589.16	555.718	534.217	599.904
35	LMSL03000003	DAT(16:0/24:0(2Me[R],3OH[R],4Me[S],6Me[S]))	1	989.749	12.8301	C55H104O14	M+H	63.2266	317.429	230.042	363.158	514.803	380.947
36	LMSP0501AB09	LacCer(d18:1/24:1(15Z))	1	989.758	13.329	C54H101NO13	M+NH4	14.5456	115.01	58.7555	172.91	252.849	171.779
37	LMGP04010751	PG(22:1(11Z)/22:0)	1	889.687	15.0611	C50H97O10P	M+H	1337.58	2.99914	1.42775	6.82488	27.3421	1.37873
