# Supplementary material for: Metabolomics and Lipidomics Reveal the Metabolic Disorders Induced by Single and Combined Exposure of Fusarium Mycotoxins in IEC-6 Cells
Source: Foods. 2025 Jan 13;14(2):230. doi: 10.3390/foods14020230 (PMC11765315; doi:10.3390/foods14020230)
Supplement: Supplementary file 1 [file foods-14-00230-s001.zip › Supplementary Materials/Supplementary Materials S3.xlsx]

## Sheet: Sheet1
Number	ID	Name	Charge	m/z	Rention Time	Ion Formula	Adduct	CON Average Raw Abundance	DON Average Raw Abundance	FB1 Average Raw Abundance	ZEN Average Raw Abundance	DF Average Raw Abundance	DZ Average Raw Abundance
1	264091	(1-oxidopyridin-1-ium-3-yl)-phenylmethanol	1	589.368	0.847417	C25H45N7O8	M+NH4	7.25354	9.92427	0	11.332	0.473591	1.03105
2	264521	Gln Ser Tyr Phe Val	1	660.338	9.9633	C31H42N6O9	M+NH4	590.189	300.833	171.853	836.612	234.442	178.089
3	1028661	(2R)-1-(4-bromophenyl)sulfonyl-N-[(2-methyl-1,3-thiazol-4-yl)methyl]pyrrolidine-2-carboxamide	1	461.03	1.40113	C19H14BrN3O3S	M+NH4	106.796	35.9428	0	3.71702	6.42949	3.20042
4	1032059	5-[(4-fluorophenyl)methyl]-2-methyl-N-(2-methylbutan-2-yl)-4-oxofuro[3,2-c]pyridine-3-carboxamide	1	371.177	1.24217	C21H23FN2O3	M+H	99.948	79.1541	5.3988	0.725698	0.000480461	0.0466413
5	1051284	5-bromo-N-[3-(dimethylamino)propyl]-N-(4-fluoro-1,3-benzothiazol-2-yl)thiophene-2-carboxamide	1	459.031	1.40662	C17H17BrFN3OS2	M+NH4	89.8144	32.4535	0	3.47417	6.20313	3.0466
6	HMDB00942	Tetrahydroneopterin	1	258.121	0.61175	C9H15N5O4	M+H	0.431574	5.69887	1.89476	44.0313	9.77179	61.7348
7	HMDB35191	(2S,4R)-4-(9H-Pyrido[3,4-b]indol-1-yl)-1,2,4-butanetriol	1	295.106	1.87807	C15H16N2O3	M+Na	3.99078	7.74453	7.3768	16.0625	8.46521	31.9762
8	HMDB36491	Di-2-propenyl sulfide	1	115.057	1.91642	C6H10S	M+H	4.76286	9.86216	8.96326	15.8021	9.0911	23.6238
9	HMDB40069	4-Ethyl-2,5-dimethylthiazole	1	159.096	1.92188	C6H10S	M+H	1.9304	4.97024	5.2513	10.1405	6.45101	17.7263
10	HMDB29616	Diazenedicarboxamide	1	134.067	1.96023	C2H4N4O2	M+NH4	19.3973	0.225873	1.56527	2.25025	1.34033	3.71013
11	HMDB28910	Isoleucyl-Isoleucine	1	262.211	1.97667	C12H24N2O3	M+NH4	9.94799	1.28391	4.73168	0.670761	0.635906	3.36212
12	HMDB33728	Pubesenolide	1	476.336	2.09728	C28H42O5	M+NH4	220.298	140.796	106.722	119.467	117.252	111.921
13	HMDB30729	Gravelliferone	1	321.145	2.37138	C19H22O3	M+Na	529.046	12.5211	195.498	13.9585	26.2193	202.163
14	HMDB37798	(S)-10,16-Dihydroxyhexadecanoic acid	1	306.265	2.72218	C16H32O4	M+NH4	45.5003	21.4762	19.274	21.8132	15.3212	12.1947
15	HMDB06246	Tetracosatetraenoic acid (24:4n-6)	1	378.336	2.93043	C24H40O2	M+NH4	28.2074	7.82575	15.186	2.90693	4.82934	10.1985
16	HMDB30895	(4R,5S,7R,11x)-11,12-Dihydroxy-1(10)-spirovetiven-2-one 12-glucoside	1	437.213	3.33055	C21H34O8	M+H	997.76	702.606	1251.25	397.615	317.529	2207.54
17	HMDB38788	Melleolide H	1	453.187	3.33055	C24H30O7	M+Na	27.663	14.5257	25.1506	3.96675	2.32207	63.4772
18	HMDB31962	Tsugaric acid B	1	546.416	3.4676	C33H52O5	M+NH4	190.305	45.8719	33.6392	39.6045	23.1004	65.0098
19	HMDB40389	Erinacine C	1	452.297	3.53893	C25H38O6	M+NH4	7.1209	10.4175	46.3824	13.0965	22.1987	18.9587
20	HMDB06478	Isovaleraldehyde	1	104.107	3.58823	C5H10O	M+NH4	14.8541	24.4841	46.888	26.9461	27.6788	39.0193
21	HMDB60274	Sedoheptulose 1,7-bisphosphate	1	371.016	3.65943	C7H16O13P2	M+H	27.2794	0.214308	0	5.96888	6.58622	0.472599
22	HMDB34551	Medicagenic acid	1	520.363	2.13015	C30H46O6	M+NH4	210.469	125.947	100.233	113.097	111.151	104.123
23	HMDB37985	Cyananin	1	402.985	3.8733	C16H10Cl2N2O5	M+Na	133.462	13.4006	16.4804	35.2968	40.7722	16.186
24	HMDB61698	1-Stearoylglycerophosphoserine	1	524.301	4.4981	C24H46NO9P-2	M+H	4.0398	4.28484	5.73124	11.1857	4.56891	8.73025
25	HMDB03752	LysoPC(10:0/0:0)	1	435.234	3.98285	C18H39NO7P+	M+Na	0.0705921	30.0666	5.20127	8.13581	3.21082	4.4168
26	HMDB03193	Testosterone glucuronide	1	482.279	3.98833	C25H36O8	M+NH4	3.94516	5.2702	31.1766	6.76703	19.3132	19.0778
27	HMDB59587		1	436.964	4.02667	C8HF15O2	M+Na	22.8646	0.198591	0.633213	5.42907	1.09503	0.279688
28	HMDB13339	3-Hydroxy-11Z-octadecenoylcarnitine	1	464.332	4.10348	C25H47NO5	M+Na	51.7068	78.4408	182.068	84.342	152.079	106.397
29	HMDB35973	Lucidenic acid M	1	485.285	4.10895	C27H42O6	M+Na	56.4995	97.9142	179.442	137.602	119.255	190.161
30	HMDB35368	Cytochalasin Ppho	1	529.328	4.19658	C30H41NO6	M+NH4	22.0854	1.80536	1.1712	0.547223	0.258791	0.620194
31	HMDB38506	7,8-Dehydro-beta-micropteroxanthin	1	417.279	7.3704	C27H38O2	M+Na	1972.9	2533.97	2065.19	2634.79	2003.93	1952.17
32	HMDB13961	O-Desmethylverapamil (D-702)	1	441.278	4.24602	C26H36N2O4	M+H	76.8447	26.8817	17.7778	12.5011	14.9681	14.3786
33	HMDB07563	DG(20:5(5Z,8Z,11Z,14Z,17Z)/16:1(9Z)/0:0)	1	635.47	4.28435	C39H64O5	M+Na	46.9118	10.1613	4.62183	3.30793	2.92215	7.78322
34	HMDB07899	PC(14:1(9Z)/14:0)	1	693.516	4.49262	C36H70NO8P	M+NH4	375.691	296.269	284.946	296.726	275.737	277.034
35	HMDB36283	Campesteryl p-coumarate	1	547.41	4.30078	C37H54O3	M+H	52.0997	11.9358	7.67553	15.7159	9.53179	25.2508
36	HMDB15655	Methyltestosterone	1	605.457	4.54752	C20H30O2	2M+H	683.004	622.564	652.97	628.479	602.217	652.02
37	HMDB37794	(3S,3'R,5R,6R)-7',8'-Didehydro-3,6-epoxy-5,6-dihydro-beta,beta-carotene-3',5-diol	1	600.438	4.38855	C40H54O3	M+NH4	16.1243	3.15121	2.56799	22.3111	8.42498	2.35032
38	HMDB14573	Carboprost Tromethamine	1	490.334	2.11918	C25H47NO8	M+H	16.5254	14.1402	0.673065	1.07419	3.80174	0.436785
39	HMDB42042	Tiropramide	1	468.318	4.49262	C28H41N3O3	M+H	300.612	48.0829	65.4062	195.947	110.865	72.5407
40	HMDB34293	Asperagenin	1	466.349	4.64063	C27H44O5	M+NH4	8.06651	25.5833	128.856	38.8817	93.4141	66.9597
41	HMDB07012	DG(14:0/16:1(9Z)/0:0)	1	561.445	5.46837	C33H62O5	M+Na	26.0569	21.8581	26.3615	26.2049	26.1929	20.7757
42	HMDB04985	N6-beta-Aspartyllysine	1	284.119	2.54132	C10H19N3O5	M+Na	763.704	231.981	368.069	472.195	489.889	534.565
43	HMDB35302	Ganolucidic acid A	1	518.345	3.96093	C30H44O6	M+NH4	546.906	811.491	1263.72	1158.89	920.203	1501.16
44	HMDB03039	Isoacitretin	1	653.385	5.18877	C21H26O3	2M+H	27.101	0	0.581905	3.08765	1.30932	6.84984
45	HMDB36456	10-Hydroxy-3-methoxy-1,3,5,7-cadinatetraen-9-one	1	261.149	3.73077	C16H20O3	M+H	1.33464	33.4477	2.30801	1.62922	0.786592	4.33458
46	HMDB03116	Stanozolol	1	657.506	5.9891	C21H32N2O	2M+H	79.5013	22.4259	24.0421	31.2585	11.7808	14.6531
47	HMDB30271	Dehydrocarpaine I	1	953.731	7.8035	C28H48N2O4	2M+H	339.437	68.5849	110.085	117.809	97.9121	80.2305
48	HMDB08550	PC(22:0/22:5(7Z,10Z,13Z,16Z,19Z))	1	909.701	7.83637	C52H94NO8P	M+NH4	285.54	65.4112	67.0815	80.4142	90.7913	67.9533
49	HMDB13111	Ubiquinol-10	1	865.714	7.9077	C59H92O4	M+H	20.4888	1.77931	0.223799	2.46695	1.80117	0.0188794
50	HMDB35582	1-Phenyl-1,3-heptadecanedione	1	689.555	8.00082	C23H36O2	2M+H	700.251	243.394	272.745	303.592	236.316	324.634
51	HMDB32126	zeta-Carotene epoxide	1	557.469	8.07762	C40H60O	M+H	559.385	211.471	201.446	255.745	205.218	265.254
52	HMDB36960	Urs-13(18)-en-3beta-yl acetate	1	469.408	8.09405	C32H52O2	M+H	388.687	134.07	133.388	152.467	135.11	151.69
53	HMDB32145	31-Norcyclolaudenone	1	425.38	8.12143	C30H48O	M+H	315.984	113.584	110.48	131.209	112.94	116.857
54	HMDB06700	3-O-fucopyranosyl-2-acetamido-2-deoxyglucopyranose	1	366.14	0.63365	C14H25NO10	M-H	67.7912	77.5693	59.5848	136.845	87.7827	307.2
55	HMDB33068	(±)-threo-1-(p-Hydroxyphenyl)propylene glycol 4'-glucoside	1	375.128	2.39882	C15H22O8	M-H	0.302358	1.93697	4.97183	13.9826	5.94409	39.0426
56	HMDB40915	2-(4-Methyl-1,3-pentadienyl)anthraquinone	1	333.115	2.4755	C20H16O2	M+FA-H	3.57352	7.77763	6.10644	15.9048	7.80326	35.1885
57	HMDB15291		1	520.315	3.85675	C24H45NO8	M+FA-H	1.61585	3.06063	22.8083	4.09409	8.73613	8.61567
58	HMDB11551	MG(0:0/22:0/0:0)	1	459.367	6.8441	C25H50O4	M+FA-H	954.748	445.634	589.16	555.718	534.217	599.904
59	LMGP04010036	PG(16:0/20:4)	1	788.545	1.00638	C42H75O10P	M+NH4	27.6342	2.58801	0.756965	6.8612	1.2483	0.279499
60	LMGP04020001	PG(O-16:0/12:0)	1	653.473	6.5044	C34H69O9P	M+H	7.46195	16.8812	5.45064	1042.89	10.1468	8.59025
61	LMGP02030078	PE(P-20:0/18:4(6Z,9Z,12Z,15Z))	1	769.586	11.6899	C43H78NO7P	M+NH4	427.375	654.243	446.114	738.049	532.22	632.346
62	LMSP0501AB09	LacCer(d18:1/24:1(15Z))	1	989.758	13.329	C54H101NO13	M+NH4	14.5456	115.01	58.7555	172.91	252.849	171.779
